# Supplementary material for: Network Pharmacological Analysis through a Bioinformatics Approach of Novel NSC765600 and NSC765691 Compounds as Potential Inhibitors of CCND1/CDK4/PLK1/CD44 in Cancer Types
Source: Cancers (Basel). 2021 May 21;13(11):2523. doi: 10.3390/cancers13112523 (PMC8196568; doi:10.3390/cancers13112523)
Supplement: Supplementary file 1 [file cancers-13-02523-s001.zip]

Archive with 1 entries (1 files):
- Supplementary data.pptx
